# Supplementary material for: Comparative Effects of Intra-Articular versus Intravenous Mesenchymal Stromal Cells Therapy in a Rat Model of Osteoarthritis by Destabilization of Medial Meniscus
Source: Int J Mol Sci. 2023 Oct 24;24(21):15543. doi: 10.3390/ijms242115543 (PMC10649289; doi:10.3390/ijms242115543)
Supplement: Supplementary file 1 [file ijms-24-15543-s001.zip]

Archive with 1 entries (1 files):
- Supplementary Materials_review.pdf
